# Supplementary material for: Genome-Wide Association Study for Root Morphology and Phosphorus Acquisition Efficiency in Diverse Maize Panels
Source: Int J Mol Sci. 2023 Mar 25;24(7):6233. doi: 10.3390/ijms24076233 (PMC10094163; doi:10.3390/ijms24076233)
Supplement: Supplementary file 1 [file ijms-24-06233-s001.zip]

Archive with 3 entries (3 files):
- SupplementaryMaterials.pdf
- TableS1.xlsx
- TableS2.xlsx
