# Supplementary material for: Genome-Wide Association Study for Root Morphology and Phosphorus Acquisition Efficiency in Diverse Maize Panels
Source: Int J Mol Sci. 2023 Mar 25;24(7):6233. doi: 10.3390/ijms24076233 (PMC10094163; doi:10.3390/ijms24076233)
Supplement: Supplementary file 1 [file ijms-24-06233-s001.zip › TableS1.xlsx]

## Sheet: TableS1
No	Lines	Pedigee	Origin	Country and Adaptation Zone	Heterotic Group Drought
1	412196	Synthetic Elite	Embrapa	Brazil
2	412204	Synthetic Elite	Embrapa	Brazil
3	412212	Synthetic Elite	Embrapa	Brazil
4	412220	Synthetic Elite	Embrapa	Brazil
5	412228	Synthetic Elite	Embrapa	Brazil
6	412236	Synthetic Elite	Embrapa	Brazil
7	540927	Synthetic Elite	Embrapa	Brazil
8	541007	Synthetic Elite	Embrapa	Brazil
9	550553	Synthetic Elite	Embrapa	Brazil
10	550601	Synthetic Elite	Embrapa	Brazil
11	5702223	Synthetic Elite	Embrapa	Brazil
12	5702780	Synthetic Elite	Embrapa	Brazil
13	5702973	Synthetic Elite	Embrapa	Brazil
14	2110417_1	Synthetic Elite	Embrapa	Brazil
15	2110479_5	Synthetic Elite	Embrapa	Brazil
16	2110495_3	Synthetic Elite	Embrapa	Brazil
17	2110571_5	Synthetic Elite	Embrapa	Brazil
18	2110587_5	Synthetic Elite	Embrapa	Brazil
19	2110606_1	Synthetic Elite	Embrapa	Brazil
20	2110646_1	Synthetic Elite	Embrapa	Brazil
21	2110704_3	Synthetic Elite	Embrapa	Brazil
22	2110764_3	Synthetic Elite	Embrapa	Brazil
23	2110777_5	Synthetic Elite	Embrapa	Brazil
24	2110795_1	Synthetic Elite	Embrapa	Brazil
25	2110812_4	Synthetic Elite	Embrapa	Brazil
26	2110820_3	Synthetic Elite	Embrapa	Brazil
27	2110824_2	Synthetic Elite	Embrapa	Brazil
28	2110832_3	Synthetic Elite	Embrapa	Brazil
29	2110858_3	Synthetic Elite	Embrapa	Brazil
30	2110863_2	Synthetic Elite	Embrapa	Brazil
31	2110940_3	Synthetic Elite	Embrapa	Brazil
32	2110942_3	Synthetic Elite	Embrapa	Brazil
33	3100064_1	Synthetic Elite	Embrapa	Brazil
34	3100068_6	Synthetic Elite	Embrapa	Brazil
35	3100070_11	Synthetic Elite	Embrapa	Brazil
36	3100071_7	Synthetic Elite	Embrapa	Brazil
37	3100090_9	Synthetic Elite	Embrapa	Brazil
38	3100093_9	Synthetic Elite	Embrapa	Brazil
39	3100105_3	Synthetic Elite	Embrapa	Brazil
40	3100124_9	Synthetic Elite	Embrapa	Brazil
41	3100128_6	Synthetic Elite	Embrapa	Brazil
42	3100134_4	Synthetic Elite	Embrapa	Brazil
43	3100150_6	Synthetic Elite	Embrapa	Brazil
44	3100160_6	Synthetic Elite	Embrapa	Brazil
45	3100165_8	Synthetic Elite	Embrapa	Brazil
46	3100182_2	Synthetic Elite	Embrapa	Brazil
47	3100190_3	Synthetic Elite	Embrapa	Brazil
48	3100201_1	Synthetic Elite	Embrapa	Brazil
49	3100216_11	Synthetic Elite	Embrapa	Brazil
50	3100224_5	Synthetic Elite	Embrapa	Brazil
51	3100228_10	Synthetic Elite	Embrapa	Brazil
52	3100231_6	Synthetic Elite	Embrapa	Brazil
53	3100236_3	Synthetic Elite	Embrapa	Brazil
54	3100243_1	Synthetic Elite	Embrapa	Brazil
55	3100246_7	Synthetic Elite	Embrapa	Brazil
56	3100248_15	Synthetic Elite	Embrapa	Brazil
57	3100253_6	Synthetic Elite	Embrapa	Brazil
58	3100260_5	Synthetic Elite	Embrapa	Brazil
59	3100266_9	Synthetic Elite	Embrapa	Brazil
60	3100268_9	Synthetic Elite	Embrapa	Brazil
61	3100278_11	Synthetic Elite	Embrapa	Brazil
62	3810067_7	Synthetic Elite	Embrapa	Brazil
63	3810092_4	Synthetic Elite	Embrapa	Brazil
64	3810145_3	Synthetic Elite	Embrapa	Brazil
65	3810227_1	Synthetic Elite	Embrapa	Brazil
66	3820975_8	Synthetic Elite	Embrapa	Brazil
67	3820976_1	Synthetic Elite	Embrapa	Brazil
68	3820987_1	Synthetic Elite	Embrapa	Brazil
69	3821095_5	Synthetic Elite	Embrapa	Brazil
70	3910994_1	Synthetic Elite	Embrapa	Brazil
71	419403_32_1	Synthetic Elite	Embrapa	Brazil
72	419603_21_1	Synthetic Elite	Embrapa	Brazil
73	419655_24_1	Synthetic Elite	Embrapa	Brazil
74	429543_37_1	Synthetic Elite	Embrapa	Brazil
75	429596_42_1	Synthetic Elite	Embrapa	Brazil
76	482011_43	Synthetic Elite	Embrapa	Brazil
77	482041_30	Synthetic Elite	Embrapa	Brazil
78	482071_13	Synthetic Elite	Embrapa	Brazil
79	482141_19	Synthetic Elite	Embrapa	Brazil
80	5100155_3	Synthetic Elite	Embrapa	Brazil
81	5100187_6	Synthetic Elite	Embrapa	Brazil
82	5100220_3	Synthetic Elite	Embrapa	Brazil
83	5100232_1	Synthetic Elite	Embrapa	Brazil
84	5100234_4	Synthetic Elite	Embrapa	Brazil
85	5100248_4	Synthetic Elite	Embrapa	Brazil
86	5100257_6	Synthetic Elite	Embrapa	Brazil
87	5100258_6	Synthetic Elite	Embrapa	Brazil
88	5100259_5	Synthetic Elite	Embrapa	Brazil
89	5100273_5	Synthetic Elite	Embrapa	Brazil
90	5100274_5	Synthetic Elite	Embrapa	Brazil
91	5100280_2	Synthetic Elite	Embrapa	Brazil
92	5100290_11	Synthetic Elite	Embrapa	Brazil
93	5100291_9	Synthetic Elite	Embrapa	Brazil
94	590027_7	Synthetic Elite	Embrapa	Brazil
95	590101_3	Synthetic Elite	Embrapa	Brazil
96	590435_1	Synthetic Elite	Embrapa	Brazil
97	590444_1	Synthetic Elite	Embrapa	Brazil
98	C3_49	CMS14	Embrapa	Brazil	Flint
99	C3_86_1	CMS14	Embrapa	Brazil	Flint
100	C3xD1_105_3	CMS14	Embrapa	Brazil
101	CatetoAl237	Cateto Água Limpa OPV - IABH	Embrapa	Brazil	Flint
102	C100_6	UNICAMP - Campinas	Embrapa	Brazil	C
103	CatetoColombia9671		Embrapa	Colombia	Flint
104	CML340	LAPOSTASEQ-C3-FS20-4-1-1-2-3-B	Embrapa	CIMMYT
105	CML343	LAPOSTASEQ-C3-FS17-1-2-3-2-1-B	Embrapa	CIMMYT	C
106	CML344	TS6-C1-F118-1-2-3-1-2-B	Embrapa	CIMMYT	Dent
107	CML347	G26SEQ-C3-FS71-1-1-2-1-B	Embrapa	CIMMYT	C
108	CML348	G26SEQ-C3-FS83-1-1-2-1-B	Embrapa	CIMMYT	Flint
109	CML449	P32MRRS-F2-C2-23-2-B	Embrapa	CIMMYT
110	CMS28_10_2	Tuxpeno	Embrapa	Brazil	Dent
111	CMS28_7_1	Tuxpeno	Embrapa	Brazil	Dent
112	CMS61L10	Synthetic Dent	Embrapa	Brazil	C
113	CMS61L2	Synthetic Dent	Embrapa	Brazil	Flint
114	(106x228_3)_158_1_1_1		Embrapa	Brazil	Dent
115	(1199x228_3)x228_3)_3_1_2_1_1		Embrapa	Brazil	Dent
116	(1199x228_3)_3_1_1_1_1	Tuxpeno	Embrapa	Brazil	Dent
117	(1199xL3)xL3)_3_2_1	Suwan x Synth CMS14	Embrapa	Brazil	Flint
118	(161x228_3)_1_7	Tuxpeno	Embrapa	Brazil	Dent
119	(228_3x1612841)_102_2_1_4	Tuxpeno	Embrapa	Brazil	Dent
120	(228_3x4040)_19	Tuxpeno	Embrapa	Brazil
121	(228_3x4040)_8	Tuxpeno	Embrapa	Brazil	Dent
122	(228_3x45611)x228_3)_2_4x228_3)_1_1	Tuxpeno	Embrapa	Brazil	Dent
123	(228_3x876518)_4_1_1_1_1	Tuxpeno	Embrapa	Brazil	Dent
124	(288_3xL3)xL3)_1_1	Tuxpeno	Embrapa	Brazil	Flint
125	37333B_3N_1_1_1_B		Embrapa	Brazil	Flint
126	(5046_11_28_2xTR10DM17)_7	CMS50	Embrapa	Brazil
127	(50461128_02xL3)_15	CMS50	Embrapa	Brazil
128	(5046x228_3)_2_1_1	CMS50	Embrapa	Brazil	Dent
129	(5046xL3)_5_2_1_1	CMS50	Embrapa	Brazil	Flint
130	(5046xL3)xL3)_2_9_xL3)_1xL3)_1_1_1	CMS50	Embrapa	Brazil	Flint
131	(5046xL3)xL3)_1_2_1_1	CMS50 x Synt CMS 14	Embrapa	Brazil	Flint
132	(5046xL3)xL3)_3_6_2	CMS50 x Syth CMS 14	Embrapa	Brazil	Flint
133	(5046xL3)xL3)_3_7xL3)_1_xL3	CMS50 x Synt CMS 14	Embrapa	Brazil	Flint
134	(C3_55xL3)_2_1_1_1	CMS14	Embrapa	Brazil	Flint
135	(C3_86_1xL3)_1_2_1	CMS14	Embrapa	Brazil	Flint
136	(G85_18_1x228_3)_1_1_1		Embrapa	Brazil	Dent
137	(L3x280)_2_6		Embrapa	Brazil
138	(L3x876518)_2_1_1_1_1		Embrapa	Brazil	Flint
139	(L3xL37)_4_2_2_1_1		Embrapa	Brazil	Flint
140	(L3xL37)_4_6_1_1_1		Embrapa	Brazil	Flint
141	(L3xL37)_5_1_1_1_1		Embrapa	Brazil	Flint
142	(L3xL37)_5_6_1_1_1		Embrapa	Brazil	Flint
143	(Pasco14xL3)xL3)_2_1_1_1		Embrapa	Brazil	Flint
144	(Pasco14xL3)xL3)_3_2_1_1_2		Embrapa	Brazil	Flint
145	(TR10DM17x1017)_1_4		Embrapa	Brazil
146	L1_2_1	Synthetic drought	Embrapa	Brazil	Dent
147	L1_2_3	Synthetic drought	Embrapa	Brazil	Flint
148	L1011		Embrapa	Brazil	Flint
149	L1017		Embrapa	Brazil	Flint
150	L108_I		Embrapa	Brazil	Dent
151	L11		Embrapa	Brazil	Flint
152	L1113_01	Pool 25	Embrapa	Brazil	Flint
153	L1147		Embrapa	Brazil	Dent
154	L1154	Suwan	Embrapa	Brazil	Flint
155	L1170		Embrapa	Brazil	C
156	L1187	Suwan	Embrapa	Brazil	Dent
157	L1199		Embrapa	Brazil	Dent
158	L13	CMS14 Pool 25	Embrapa	Brazil	Flint
159	L13_1_2		Embrapa	Brazil	Dent
160	L16		Embrapa	Brazil	Dent
161	L161_1		Embrapa	Brazil
162	L17_2	Tuxpeno - CMS28	Embrapa	Brazil	Flint
163	L18	Tuxpeno	Embrapa	Brazil	C
164	L19	Tuxpeno	Embrapa	Brazil	C
165	L19_1		Embrapa	Brazil	Dent
166	L2_28_3_2	Tuxpeno	Embrapa	Brazil	Dent
167	L2_3_2_1		Embrapa	Brazil	Dent
168	L20	Tuxpeno	Embrapa	Brazil	Dent
169	L202841_1_1_2	Tuxpeno	Embrapa	Brazil	Dent
170	L202841_1_3_1		Embrapa	Brazil	Dent
171	L2110820_5		Embrapa	Brazil
172	L2110942_2		Embrapa	Brazil
173	L22	Tuxpeno	Embrapa	Brazil	C
174	L228_3	Tuxpeno	Embrapa	Brazil	Dent
175	L22E		Embrapa	Brazil	Flint
176	L26	Tuxpeno	Embrapa	Brazil	Dent
177	L262841_1_4_1	Tuxpeno	Embrapa	Brazil	Dent
178	L262841_1_8_2		Embrapa	Brazil	Dent
179	L2841	Tuxpeno	Embrapa	Brazil	Dent
180	L2891		Embrapa	Brazil	Dent - C
181	L3	Synthetic CMS14	Embrapa	Brazil	Flint
182	L30E	CMS36	Embrapa	Brazil	Dent
183	L31_2_1_2	L31-2-1-2	Embrapa	Brazil	Dent
184	L3100064_2		Embrapa	Brazil
185	L3100101_9		Embrapa	Brazil
186	L3100134_1		Embrapa	Brazil
187	L3100182_7		Embrapa	Brazil
188	L3100216_12		Embrapa	Brazil
189	L3100235_1		Embrapa	Brazil
190	L3100246_13		Embrapa	Brazil
191	L31113_01_1_1		Embrapa	Brazil	Flint
192	L31113_01_1_4		Embrapa	Brazil	Flint
193	L36	Synthetic Dent	Embrapa	Brazil	Flint
194	L37	CMS455-Pool 25	Embrapa	Brazil	Dent (QPM)
195	L371045_3	Synthetic Elite	Embrapa	Brazil
196	L371046_1	Synthetic Elite	Embrapa	Brazil
197	L371047_2	Synthetic Elite	Embrapa	Brazil
198	L371049_1	Synthetic Elite	Embrapa	Brazil
199	L371056_1	Synthetic Elite	Embrapa	Brazil
200	L371060_1	Synthetic Elite	Embrapa	Brazil
201	L371066_6	Synthetic Elite	Embrapa	Brazil
202	L371066_7	Synthetic Elite	Embrapa	Brazil
203	L371074_9	Synthetic Elite	Embrapa	Brazil
204	L371080_4	Synthetic Elite	Embrapa	Brazil
205	L371081_4	Synthetic Elite	Embrapa	Brazil
206	L371082_4	Synthetic Elite	Embrapa	Brazil
207	L371085_5	Synthetic Elite	Embrapa	Brazil
208	L371087_3	Synthetic Elite	Embrapa	Brazil
209	L371100_2	Synthetic Elite	Embrapa	Brazil
210	L371101_2	Synthetic Elite	Embrapa	Brazil
211	L371102_5	Synthetic Elite	Embrapa	Brazil
212	L371108_4	Synthetic Elite	Embrapa	Brazil
213	L3L31113_01_1_1_1_1	Synthetic Elite	Embrapa	Brazil
214	L4		Embrapa	Brazil	Dent (QPM)
215	L420	CMS12 - Pool 22	Embrapa	Brazil	Dent
216	L45611_QPM	CMS456 QPM OPV	Embrapa	Brazil	Dent - C (QPM)
217	L4CT_39_1_1_1_B_1		Embrapa	Brazil	Dent
218	L5046	CMS50	Embrapa	Brazil	Flint
219	L504611_01xL3_17	CMS50	Embrapa	Brazil	Flint
220	L504611_28_2	CMS50	Embrapa	Brazil	Dent
221	L5100299_12		Embrapa	Brazil
222	L5100299_7		Embrapa	Brazil
223	L5100304_2		Embrapa	Brazil
224	L5100317_5		Embrapa	Brazil
225	L5100318_1		Embrapa	Brazil
226	L5100329_2		Embrapa	Brazil
227	L5100330_6		Embrapa	Brazil
228	L5100331_4		Embrapa	Brazil
229	L5100351_9		Embrapa	Brazil
230	L5100357_5		Embrapa	Brazil
231	L5100370_2		Embrapa	Brazil
232	L512388	Suwan	Embrapa	Brazil	C
233	L512733		Embrapa	Brazil	Dent
234	L513330_01	Synthetic CMS14	Embrapa	Brazil	Flint
235	L5133302016_08		Embrapa	Brazil	Flint
236	L514040	Synthetic Dent	Embrapa	Brazil	Flint
237	L51502020		Embrapa	Brazil	Flint
238	L5184180_04	Synthetic Flint	Embrapa	Brazil	Flint
239	L520	CMS12 - Pool 22	Embrapa	Brazil	Dent
240	L520992		Embrapa	Brazil	Dent
241	L521079	QPM CIMMYT	Embrapa	Brazil	Dent (QPM)
242	L52111760		Embrapa	Brazil	Flint
243	L521162	Synthetic Flint	Embrapa	Brazil	Flint
244	L521176	Synthetic Flint	Embrapa	Brazil	Flint
245	L521223		Embrapa	Brazil	Flint
246	L521225		Embrapa	Brazil	Flint
247	L521236	Tuxpeno	Embrapa	Brazil	Dent
248	L521237	Tuxpeno	Embrapa	Brazil	Dent
249	L521254		Embrapa	Brazil	Flint
250	L521255		Embrapa	Brazil	Flint
251	L521274		Embrapa	Brazil	Flint
252	L521280		Embrapa	Brazil	Flint
253	L521283		Embrapa	Brazil	Flint
254	L521306		Embrapa	Brazil	Dent
255	L521462	Synthetic Flint	Embrapa	Brazil	Flint
256	L521521	Synthetic Flint	Embrapa	Brazil	Dent
257	L521524		Embrapa	Brazil	Dent
258	L521538		Embrapa	Brazil	Flint
259	L521549		Embrapa	Brazil	Flint - C
260	L521573	Synthetic Elite	Embrapa	Brazil	Dent
261	L527	CMS12-Pool 22	Embrapa	Brazil	Flint
262	L53	BR111 - Pool 21	Embrapa	Brazil	Dent
263	L530790		Embrapa	Brazil	Flint
264	L530837	Synthetic Flint	Embrapa	Brazil	Flint
265	L530850		Embrapa	Brazil	Flint
266	L530921		Embrapa	Brazil	Flint
267	L530939		Embrapa	Brazil	Flint
268	L531003		Embrapa	Brazil	Flint
269	L531164	Tuxpeno	Embrapa	Brazil	Flint
270	L531360		Embrapa	Brazil	Dent
271	L531375	Tuxpeno	Embrapa	Brazil	Dent
272	L531542		Embrapa	Brazil	Flint - C
273	L531560	Tuxpeno	Embrapa	Brazil	Flint
274	L5320708		Embrapa	Brazil
275	L54018_11		Embrapa	Brazil
276	L540350_11		Embrapa	Brazil	Dent
277	L540404_11		Embrapa	Brazil	Dent
278	L54056_11		Embrapa	Brazil	Flint
279	L541011		Embrapa	Brazil	Dent
280	L541145		Embrapa	Brazil
281	L541350		Embrapa	Brazil	Flint
282	L541358		Embrapa	Brazil	Dent
283	L541366		Embrapa	Brazil	Dent
284	L552220_F		Embrapa	Brazil
285	L56_3_228_9560		Embrapa	Brazil
286	L560024_4		Embrapa	Brazil
287	L56800_17	Synthetic P	Embrapa	Brazil	Dent
288	L56800_27		Embrapa	Brazil	Dent
289	L56800_43	Synthetic P	Embrapa	Brazil	Dent
290	L56800_48		Embrapa	Brazil	Dent
291	L56800_67		Embrapa	Brazil	Dent
292	L56800_73		Embrapa	Brazil	Dent
293	L56800_79		Embrapa	Brazil	Dent
294	L56800_84		Embrapa	Brazil	Dent
295	L57	Pool 25	Embrapa	Brazil	Dent
296	L5701499		Embrapa	Brazil
297	L5701572		Embrapa	Brazil
298	L5702299		Embrapa	Brazil
299	L5702374		Embrapa	Brazil
300	L5702816		Embrapa	Brazil
301	L5702955		Embrapa	Brazil
302	L57330_910		Embrapa	Brazil
303	L57500_01		Embrapa	Brazil	Flint
304	L57500_02	Synthetic Dent	Embrapa	Brazil	Dent
305	L57500_03		Embrapa	Brazil	Dent
306	L57500_04	Synthetic Dent	Embrapa	Brazil	Flint
307	L57500_05		Embrapa	Brazil	Flint
308	L57500_06		Embrapa	Brazil	Flint
309	L57500_07	Synthetic Dent	Embrapa	Brazil	Dent
310	L57500_08		Embrapa	Brazil	Flint
311	L5761_19		Embrapa	Brazil	Dent - C
312	L5761_80		Embrapa	Brazil	Dent
313	L5780120		Embrapa	Brazil	Dent
314	L5780121	Synthetic P	Embrapa	Brazil	Dent
315	L5780280	Synthetic P	Embrapa	Brazil	Dent
316	L5780291		Embrapa	Brazil	Flint
317	L5780305	Synthetic P	Embrapa	Brazil	Flint
318	L578034	Synthetic P	Embrapa	Brazil	Flint
319	L578073		Embrapa	Brazil	Flint
320	L580025_1		Embrapa	Brazil
321	L580035_2		Embrapa	Brazil
322	L580056_8		Embrapa	Brazil
323	L580073_4		Embrapa	Brazil
324	L590072_6		Embrapa	Brazil
325	L590074_2		Embrapa	Brazil
326	L590448_7		Embrapa	Brazil
327	L590449_1		Embrapa	Brazil
328	L5E	Synthetic Elite - low nitrogen - CMS59	Embrapa	Brazil	Flint
329	L6_1_1	Synthetic drought	Embrapa	Brazil	Flint
330	L64	CMS12 - Pool 22	Embrapa	Brazil	Dent
331	L65	QPM CIMMYT	Embrapa	Brazil	Flint
332	L723		Embrapa	Brazil	Flint
333	L723726_45		Embrapa	Brazil
334	L724	Tuxpeno	Embrapa	Brazil	Flint
335	L726	Suwan	Embrapa	Brazil	Flint
336	L8_3_1		Embrapa	Brazil	Dent
337	L83_3_28		Embrapa	Brazil	Dent
338	L845		Embrapa	Brazil	Dent
339	L93		Embrapa	Brazil	Dent
340	L951021_2_2		Embrapa	Brazil	Flint
341	L951031_1_1	Synthetic Dent	Embrapa	Brazil	Dent
342	L951041_2_2	Synthetic Dent	Embrapa	Brazil	Dent
343	L951041_3_2		Embrapa	Brazil	Dent
344	L968	Tuxpeno	Embrapa	Brazil	Dent
345	L971041_03	Synthetic Dent	Embrapa	Brazil	Dent
346	L98_CIM_2_46		Embrapa	Brazil	Flint
347	LBR190		Embrapa	Brazil
348	LPF02	Subtropical Passo Fundo	Embrapa	Brazil	Dent
349	LPF08	Subtropical Passo Fundo	Embrapa	Brazil	C
350	LPF19	Subtropical Passo Fundo	Embrapa	Brazil	C
351	LPF9_01_2_1_1_1	Subtropical Passo Fundo	Embrapa	Brazil	Flint - C
352	LPF963173	Subtropical Passo Fundo	Embrapa	Brazil
353	LPF973239	Subtropical Passo Fundo	Embrapa	Brazil	Flint
354	Piracicaba04_05	ESALQ - Piracicaba	Embrapa	Brazil	C
355	Piracicaba14_04B	ESALQ - Piracicaba	Embrapa	Brazil	C
356	SLP181_71	San Luiz de Potosi OPV	Embrapa	Brazil	C
357	TR10DM17		Embrapa	Brazil	Dent - C
358	TR6DM25	Synthetic	Embrapa	Brazil	Flint - C
359	NB5318_1		Embrapa	Brazil	Flint
360	NB5318_4_2		Embrapa	Brazil	Dent
361	NB5318_9_1_3	Synthetic Flint	Embrapa	Brazil	Dent
362	P30F90_S1		Embrapa	Brazil
363	P30F90_S4		Embrapa	Brazil
364	B73	Temperate	Embrapa	US
365	Gaspe50	Temperate	Embrapa	US
1	DTMA-1	[CML444/CML395//DTPWC8F31-4-2-1-6]-2-1-1-1-B*4	TL08B-6622-1	Zimbabwe
2	DTMA-3	[(CML395/CML444)-B-4-1-3-1-B/CML395//DTPWC8F31-1-1-2-2]-5-1-2-2-BB	TL08B-6622-3	Zimbabwe
3	DTMA-6	00SADVEA-#-28-1-2-1-1-1-2-3	TL08B-6622-4	Zimbabwe
4	DTMA-7	CIMCALI8843/S9243-BB-#-B-5-1-BB-2-3-1	TL08B-6622-5	Zimbabwe
5	DTMA-11	CIMCALI8843/S9243-BB-#-B-5-1-BB-4-1-3	TL08B 6622-9	Zimbabwe
6	DTMA-14	[[CML198/ZSR923S4BULK-2-2-X-X-X-X-1-BB]-3-3-1-1-B/CML395//DTPWC8F31-1-1-2-2-BBBB]-4-2-5-1-1-B-2-2-1	TL08A-1638-14	Zimbabwe
7	DTMA-18	MAS[MSR/312]-117-2-2-1-B*4-B-B	TL07B-6606-18	Zimbabwe
8	DTMA-20	[CML312/CML444//[DTP2WC4H255-1-2-2-BB/LATA-F2-138-1-3-1-B]-1-3-2-3-B]-2-1-2-BB-B	TL08A 1638-19	Zimbabwe
9	DTMA-21	[CML312/[TUXPSEQ]C1F2/P49-SR]F2-45-3-2-1-BB//INTA-F2-192-2-1-1-1-BBBB]-1-5-1-1-2-BB-B	TL08B-6622-18	Zimbabwe
10	DTMA-22	P501SRc0-F2-47-3-2-1-B-B	TL08A-1638-21	Zimbabwe
11	DTMA-27	P502-SRc0-F2-54-2-2-1-B-B	TL08B-6622-23	Zimbabwe
12	DTMA-28	CML489/CML444//ZM521B-66-4-1-1-1-BB]-7-3-1-B	TL08A-1638-27	Zimbabwe
13	DTMA-33	[CML144/[CML144/CML395]F2-5sx]-1-3-1-3-B*4	TL07B-6606-33	Zimbabwe
14	DTMA-34	[CML198/ZSR923S4BULK-2-2-X-X-X-X-1-BB]-3-3-1-1-2-B*7	TL07B-6606-34	Zimbabwe
15	DTMA-35	P402c2F2-695-2-BB-2-B*4	TL08B-6622-31	Zimbabwe
16	DTMA-37	CML373-BB	TL07B-6606-37	Zimbabwe
17	DTMA-38	[CML389/CML176]-B-29-2-2-6-1-B	TL08A-1638-37	Zimbabwe
18	DTMA-39	[CML144/[CML144/CML395]F2-8sx]-1-1-1-B*5	TL08B-6606-32	Zimbabwe
19	DTMA-42	[CML150/CML373]-B-2-2-B*5	TL08A-1638-41	Zimbabwe
20	DTMA-45	1368	TL07B-6606-45	Nigeria
21	DTMA-47	(KU1403x1368)-7-2-1-B-B-B-B	TL07B-6606-47	Nigeria
22	DTMA-48	4001	TL08B-6622-44	Nigeria
23	DTMA-50	[ECU/SNSYN[SC/ETO]]c1F1-##(GLS=3.5)-3-2-3-3-2-#-#	TL07B-6606-50	Colombia
24	DTMA-52	CLA135	TL07B-6606-52	Colombia
25	DTMA-53	CLA183	TL08A 1638-52	Colombia
26	DTMA-54	CLA195	TL08B 6606-49	Colombia
27	DTMA-55	CLA222	TL08A-1638-54	Colombia
28	DTMA-56	CLA12	TL07B-6606-56	Colombia
29	DTMA-57	CLA18	TL07B-6606-57	Colombia
30	DTMA-58	CLA20	TL07B-6606-58	Colombia
31	DTMA-59	CLA35	TL07B-6606-59	Colombia
32	DTMA-60	CLA37	TL07B-6606-60	Colombia
33	DTMA-61	CLA41	TL08B-6607-57	Colombia
34	DTMA-63	CLA46	TL07B-6606-63	Colombia
35	DTMA-64	CLA56	TL07B-6606-64	Colombia
36	DTMA-65	CLA91	TL08B-6622-60	Colombia
37	DTMA-67	CLA105	TL07B-6606-67	Colombia
38	DTMA-68	CLA106	TL07A 1606-312	Colombia
39	DTMA-69	CLA113	TL07B-6606-69	Colombia
40	DTMA-70	CLA149	TL07B-6606-70	Colombia
41	DTMA-71	CLA154	TL07A 1606-318	Colombia
42	DTMA-72	CLA155	TL08B-6622-67	Colombia
43	DTMA-73	CLA156	TL08A 1638-72	Colombia
44	DTMA-74	CLA157	TL07B-6606-74	Colombia
45	DTMA-75	CLA158	TL07B-6606-75	Colombia
46	DTMA-77	CLA307	TL08B-6622-71	Colombia
47	DTMA-78	CLA309	TL07B-6606-78	Colombia
48	DTMA-79	(A.T.Z.T.R.L.BA90 5-3-3P-1P-4P-2P-1-1-1-B x G9B C0 R.L.23-1P-2P-3-2P-3-2P-1P-B-B-B)-B-16TL-3-1-4-B	TL08B 6622-73	Highland
49	DTMA-81	[(G31*G32-2 x G31*G32-1) PR92A 72-3P-2-1-1-1 x CML-349]-1-2-2-1-B-B-B	TL07B-6606-81	Highland
50	DTMA-82	(A.I.Z.T.V.C. 20-3-1-1-2-B-B x A.I.Z.T.V.C.PR93A-17-1-3-1-1-B-B)-B-14TL-1-3-B-B	TL08B-6622-76	Highland
51	DTMA-84	(200-3 x GUAT189)(16xP84c1 F27-4-1-4-B-1-B59)F1-B-xP84c1 F26-2-2-4-B-2-B] F97-1-2-1-3 x CML312-B-xP84c1 F27-4-1-6-B-5-B]-2-1-B-B-B	TL07B-6606-84	Entomology
52	DTMA-85	(200-6 x GUAT189)(51-2-1)F1-B-xP84c1 F26-2-2-4-B-2-B] F102-1-2-2-3 x [KILIMA ST94A]-30/MSV-03-2-10-B-1-B-B-xP84c1 F27-4-1-6-B-5-B]-2-2-B-B-B	TL07B-6606-85	Entomology
53	DTMA-86	CML 311xCML311/CML311xMBRC1Bc F94-3-1-1-B-B-B-B-1-1-B-B-B-B-B	TL07B-6606-86	Entomology
54	DTMA-87	CML 384xMBR/MDR C3 Bc F58-2-1-3-B-B-B-B-3-1-B-B-BB-B	TL07B-6606-87	Entomology
55	DTMA-89	CML311/MBR C2 Bc F41-2-BBBBB-B-B	TL07B-6606-88	Entomology
56	DTMA-90	CML311/MBR C3 Bc F112-1-1-1-B-B-B-B-B	TL07B-6606-90	Entomology
57	DTMA-95	Cuba/Guad C3 F85-3-3-1-B-B-B-B	TL07B-6606-95	Entomology
58	DTMA-96	MBR C6 Bc F280-2-B-#-1-1-B-B-B-B-B-B	TL07B-6606-96	Entomology
59	DTMA-97	MBR C5 Bc F60-2-1-2-B-B-BxCML 384-B-1-2-B-B-B-B	TL07B-6606-97	Entomology
60	DTMA-98	MBR/MDR C4 Bc F34-1-B-#-1-1-B-B-B-B-B-B-B	TL07B-6606-98	Entomology
61	DTMA-99	MBR-ET(W) C1 F139-2-1-B-2-B-B-B-B-B-BxMBR C5 Bc F13-3-2-1-B-B-B-B-1-2-B-B-B-B	TL07B-6606-99	Entomology
62	DTMA-100	P590 C7 Blancos F156-1-2-1-B-B-BB-B	TL07B-6606-100	Entomology
63	DTMA-103	POB.502 c3 F2 10-3-2-1-BBBBBB-B	TL07B-6606-103	Entomology
64	DTMA-104	CML-322 Recy W89[L/LMBR]17-B-5-3-1-4-B*4xMBR-ET(W) C1 F139-2-1-B-2-B*7-1-B -B	TL07B-6606-104	Entomology
65	DTMA-108	[M37W/ZM607#bF37sr-2-3sr-6-2-X]-8-2-X-1-BB-B-xP84c1 F27-4-3-3-B-1-B] F29-1-2-1-6 x [KILIMA ST94A]-30/MSV-03-2-10-B-1-B-B-xP84c1 F27-4-1-6-B-5-B]3-1-2-B/CML442]-1-1	TL07B-6606-108	Entomology
66	DTMA-111	[[KILIMA ST94A]-30/MSV-03-1-10-B-1-B-B-1xP84c1 F27-4-1-6-B-5-B] F8-3-2-2-1 x G16SeqC1F47-2-1-2-1-BBBB-B-xP84c1 F26-2-2-6-B-3-B]-3-1-B/CML395]-1-1	TL07B-6606-111	Entomology
67	DTMA-112	[Pob.SEW-HG"B"c0F39-1-1-1-1xMBR C5 Bc F22-2-1-4-B-B-B-B-2-2-B-B-B/CML442]-1-1	TL07B-6606-112	Entomology
68	DTMA-113	[MBR Et/MBR Bc C1 F4-1-1-3-B-B-B-Bx1760B B1 Bco x Comp.-B-1-1-1-1-B-B-B/CML395]-1-1	TL07B-6606-113	Entomology
69	DTMA-114	[P591c4 F31-1-1-2-B-B-B/CML312SR]-1-1	TL07B-6606-114	Entomology
70	DTMA-115	[Cuba/Guad C3 F34-2-1-1-B-B-B x CML264Q]-1-1	TL07A-1606-419	Entomology
71	DTMA-116	[MBR-ET(W) C1 F139-2-1-B-2-B-B-B-B-B-BxMBR C5 Bc F13-3-1-2-B-B-B-B-1-2-B-B-B x CML264Q]-1-1	TL07B-6606-116	Entomology
72	DTMA-117	[P591c4 1y2 GEN F23-1-1-1-B-B-B x CML486]-1-1	TL07B-6606-117	Entomology
73	DTMA-118	[Cuba/Guad C3 F44-1-3-2-B-B-B x CML486]-1-1	TL07B-6606-118	Entomology
74	DTMA-119	[200-7 x MAIZ SAN ANDRES-F1-B-xP84c1 F26-2-2-4-B-2-B] F93-3-2-1-3 x P43C9-1-1-1-1-1-BBBB-1-xP84c1 F26-2-2-6-B-3-B]-1-1-B x CML486]-1-1	TL08A-1638-118	Entomology
75	DTMA-123	[M37W/ZM607#bF37sr-2-3sr-6-2-X]-8-2-X-1-BB-B-xP84c1 F27-4-3-3-B-1-B] F29-1-2-2 x [KILIMA ST94A]-30/MSV-03-101-08-B-B-1xP84c1 F27-4-1-4-B-3-B] F2-1-2-1-1-1-B x CML486]-1-1	TL07B-6606-123	Entomology
76	DTMA-126	[G16SeqC1F47-2-1-2-1-B*5xP84c1 F26-2-2-6-B-3-B]F25-2-3-1x [KILIMAST94A]-30/MSV-03-101-08-B-B-1xP84c1 F27-4-1-4-B-3-B] F2-1-2-2-4-2-B x CML161]-1-1	TL08A 1638-125	Entomology
77	DTMA-127	P390amC3/285x287 F73-3-2-3xMIRTC5Am F96-1-1-1-3-1)-1-1-B	TL07B-6606-127	Entomology
78	DTMA-128	CL-02836 / Pop.28C9HC113-3-1-4-B*8-B-BBBB	TL08B-6622-122	Entomology
79	DTMA-130	DTPYC9-F46-3-9-1-1-B-B-B	TL08A 1638-129	Entomology
80	DTMA-131	CA00360 / Pio3011F2-3-5-6-1-B-BBB-B-B-B-B	TL07B-6606-131	Entomology
81	DTMA-132	P502 C3 F2-22-7-5-1-BB	TL08A 1638-131	Entomology
82	DTMA-133	POB.501c3 F2 13-8-2-1-BBBB	TL07B-6606-133	Subtropical
83	DTMA-134	MBR C5 Bc F4-1-2-1-BB	TL08B-6622-128	Subtropical
84	DTMA-135	95S43SR HG"A"-94-1-1-1-B-B-B-B-B	TL08A-1638-134	Subtropical
85	DTMA-136	POB.502c3 F2 9-14-1-2-B-B-B-B	TL07B-6606-136	Subtropical
86	DTMA-138	P501c1#-500-2-1-2-2-2-1-2-BB-2-BBB	TL08B-6622-132	Subtropical
87	DTMA-139	P44 C10MH8-30-4-B-4-1-B-B-B-B-	TL07B-6606-139	Subtropical
88	DTMA-140	[P44 c8 FS 158-3-2--4-1-B-B X CML-321]F2-38-1-BB	TL07B-6606-140	Subtropical
89	DTMA-141	P502c1#-771-2-2-3-B-1-1xCML-176]F2-1-1-2-3-B-B-B-B	TL07B-6606-141	Subtropical
90	DTMA-143	[CML-384 X CML-176](F3)100-2-7-B-B	TL07B-6606-143	Subtropical
91	DTMA-144	[S99SIWQ]-124-2-B-B-B-B	TL07B-6606-144	Subtropical
92	DTMA-146	[CML-384 X CML-176]F3-107-3-1-1-B-B-B	TL07B-6606-146	Subtropical
93	DTMA-147	CML-311	TL07B-6606-147	Subtropical
94	DTMA-148	CML-322	TL07B-6606-148	Subtropical
95	DTMA-150	CML-371	TL07B-6606-150	Subtropical
96	DTMA-151	CML-374	TL08A-1638-150	Subtropical
97	DTMA-154	CML-332	TL07B-6606-154	Subtropical
98	DTMA-155	CML-483	TL08B-6622-149	Subtropical
99	DTMA-156	CML-484	TL07B-6606-156	Subtropical
100	DTMA-157	(CML-20 X CML-329)-17-3-3-1	TL07B-6606-157	Subtropical
101	DTMA-158	CML-329/MBR c2 am F14-2-BBBB	TL07B-6606-158	Subtropical
102	DTMA-162	POB.33c3-92-2-4-2-B-B	TL08B 6622-156	Subtropical
103	DTMA-167	P147-#136-5-1-B-1-BBB	TL08B-6622-161	Subtropical
104	DTMA-168	CML-323	TL08A 1638-167	Subtropical
105	DTMA-169	CML-325	TL08B-6622-163	Subtropical
106	DTMA-171	CML-328	TL08B 6607-165	Subtropical
107	DTMA-173	CLQ-RCWQ83 = (CML146 x CML150)-B-32-1-2-B-1-B-B	TL08B-6622-167	Tropical
108	DTMA-174	CLQ-RCWQ39=(CML159*CML144)-B-27-1-2-B*3	TL07B-6606-174	Tropical
109	DTMA-175	CLQ-6211=P62QC6HC13-1-3-BBB-6-B-7-6-BBBB-7-9-B-B-B-B	TL08B 6622-169	Tropical
110	DTMA-177	CLQ-RCWQ105=(CML247 x (CLQ-6203xCL-04321)-B-7-1-2)-B-6-1-3-B-B-B	TL08B-6622-171	Tropical
111	DTMA-179	CL-07306=P73TLC3#-74-2-6-1-5-##-B	TL08B-6622-173	Tropical
112	DTMA-180	CML499=(CL-04345*CL-274)-B-15-1-2-B*6-B	TL08B-6622-174	Tropical
113	DTMA-181	CML269=P25STEC1F13-6-1-1-#-BBB-f-##-B*6-B	TL08B-6622-175	Tropical
114	DTMA-182	CML498=(CML265/CL-00303)-S7/CML264)-B-8-1-3-B*9	TL07B-6606-182	Tropical
115	DTMA-183	CL-02143 P21C6S1MH247-5-B-1-1-2-BBB-1-##-B*10	TL07B-6606-183	Tropical
116	DTMA-184	CL-04374=P43Cameroon-4-1-1-1-1-3-3-B*7-B	TL08B-6622-178	Tropical
117	DTMA-185	CML477=P43 POSTA SEQ C3-S2-1-2-B-BBBBB-10-B-B	TL08B-6622-179	Tropical
118	DTMA-187	CL-RCW81=(CL-RCW01xCML-401)-B-6-B-1-BBB-B	TL07B-6606-187	Tropical
119	DTMA-189	CL-02520=P25C6H37-1-1-1-B-2-1-2-BBB-B	TL08B-6622-183	Tropical
120	DTMA-190	CLQ-RCYQ40 = (CML165 x CLQ-6203)-B-9-1-1-B*8	TL07B-6606-190	Tropical
121	DTMA-191	CLQ-RCYQ28=(CLQ6502*CLQ6601)-B-34-2-2-B*6-B	TL07B-6606-191	Tropical
122	DTMA-192	CLQ-RCYQ54=(CML176 x CL-G2501)-B-3-1-B-B-B	TL07B-6606-192	Tropical
123	DTMA-193	CL-RCY015 = (CML-285*CL-00356)-B-1-1-B*9	TL08B-6622-187	Tropical
124	DTMA-194	CL-RCY016= (CL-00331*CML-287)-B-6-2-3-B*8-B	TL08A-1638-192	Tropical
125	DTMA-196	CL-RCY023 = (CL-02439*CML-286)-B-1-2-2-B*8	TL08B-6622-190	Tropical
126	DTMA-197	CL-RCY007=PIO3011F2-3-5-6-1-B*5-B	TL07B-6606-197	Tropical
127	DTMA-198	CML454=CaptMiranda8627-20-1-2-B*17-B	TL08B-6607-191	Tropical
128	DTMA-199	CML497=[CL-00331*v]-3-B-3-2-1-B*6	TL08B-6622-193	Tropical
129	DTMA-200	CL-02725=P27(FRRS)C1-248-B-1-B*4	TL07A-1606-653	Tropical
130	DTMA-201	CML452=Ac8328BNC6-166-1-1-1-B*9-B	TL08B-6607-194	Tropical
131	DTMA-202	CL-RCY031=(CL-02410*CML-287)-B-9-1-1-2-B*7	TL08B 6607-195	Tropical
132	DTMA-203	CML479=(P24STE-5*24STE-17)-BBBB-###-B-3-B-1-B*7-B	TL07B-6606-203	Tropical
133	DTMA-204	CL-04935=(PR8549xP23C2)-5-1-3-B*14-B-B-B-B	TL07B-6606-204	Tropical
134	DTMA-205	CL-04934 = (P49C2MH12-5-4xP23C2-11-1)-2-2-2-BBBBBBB	TL08B-6622-199	Tropical
135	DTMA-206	CL-G1624=G16C23H173-1-2-B-3-2-B*7	TL07B-6606-206	Tropical
136	DTMA-207	CL-G1628=G16BNSeqC0F118-1-1-4-2-B*4-B	TL08B-6622-201	Tropical
137	DTMA-210	CL-G1829=G18C23-61-3-1-1-B*7	TL08A-1638-208	Tropical
138	DTMA-212	CL-G1839=G18SeqC3-17-1-1-2-2-B*5	TL08A 1638-210	Tropical
139	DTMA-213	CL-G1844=G18SeqC3F245-2-2-2-1-1-B*4	TL08A-1638-211	Tropical
140	DTMA-214	CML-423=G18C19MH100#-4-1-1-B*14	TL08A-1638-212	Tropical
141	DTMA-215	CML421=P31DMR#1-55-2-3-2-1-B*18-B	TL07A-1606-682	Tropical
142	DTMA-216	CML342=LPSEQC3-H1-2-2-3-2-1-#-#-B-B	TL07B-6606-216	Tropical
143	DTMA-217	DTPWC9-F24-4-3-1-B-B-B	TL07B-6606-217	Physiology
144	DTMA-218	DTPWC9-F115-1-4-1-1-B-B-B	TL07B-6606-218	Physiology
145	DTMA-219	DTPWC9-F73-2-1-1-1-B-B-B	TL08A 1638-217	Physiology
146	DTMA-220	DTPWC9-F2-3-1-1-1-B-B-B	TL08B-6622-214	Physiology
147	DTMA-221	DTPWC9-F109-2-6-1-1-B-B-B	TL07B-6606-221	Physiology
148	DTMA-222	DTPWC9-F31-1-3-1-1-B-B-B	TL07B-6606-222	Physiology
149	DTMA-223	DTPWC9-F2-3-2-1-1-B-B-B	TL08A-1638-221	Physiology
150	DTMA-224	DTPWC9-F67-1-2-1-2-B-B-B	TL07B-6606-224	Physiology
151	DTMA-227	DTPWC9-F104-5-4-1-1-B-B-B	TL07A-1632-4	Physiology
152	DTMA-228	DTPWC9-F103-2-1-1-1-B-B-B	TL07B-6606-228	Physiology
153	DTMA-229	DTPWC9-F128-1-1-1-1-B-B-B	TL08A-1638-227	Physiology
154	DTMA-230	DTPWC9-F17-1-3-1-1-B-B	TL08A-1638-228	Physiology
155	DTMA-232	DTPYC9-F11-2-3-1-2-B-B-B	TL08A 1638-230	Physiology
156	DTMA-233	DTPYC9-F46-3-4-1-1-B-B-B	TL08A 1638-231	Physiology
157	DTMA-234	DTPYC9-F74-1-1-1-1-B-B-B	TL08A-1638-232	Physiology
158	DTMA-236	DTPYC9-F46-3-9-1-1-B-B	TL08A 1638-234	Physiology
159	DTMA-237	DTPYC9-F46-1-2-1-1-B-B	TL08A-1638-235	Physiology
160	DTMA-242	La Posta Seq C7-F102-1-3-1-1-B-B-B	TL05B-6613-4	Physiology
161	DTMA-243	La Posta Seq C7-F31-2-4-1-1-B-B-B	TL07B-6606-243	Physiology
162	DTMA-244	La Posta Seq C7-F125-2-1-1-2-B-B-B	TL07B-6606-244	Physiology
163	DTMA-246	La Posta Seq C7-F64-1-1-1-1-B-B-B	TL08A 1638-244	Physiology
164	DTMA-248	La Posta Seq C7-F123-3-1-1-2-B-B-B	TL07B-6606-248	Physiology
165	DTMA-250	La Posta Seq C7-F71-1-2-1-1-B-B-B	TL07B-6606-250	Physiology
166	DTMA-251	La Posta Seq C7-F18-3-2-1-1-B-B-B	TL07B-6606-251	Physiology
167	DTMA-253	La Posta Seq C7-F31-2-3-1-1-B-B-B	TL07B-6606-253	Physiology
168	DTMA-254	La Posta Seq C7-F64-1-1-1-2-B-B-B	TL07B-6606-254	Physiology
169	DTMA-255	La Posta Seq C7-F103-2-1-1-1-B-B-B	TL07B-6606-255	Physiology
170	DTMA-257	La Posta Seq C7-F86-3-1-1-1-B-B-B	TL07B-6606-257	Physiology
171	DTMA-258	La Posta Seq C7-F96-1-6-2-1-B-B-B	TL08B 6622-252	Physiology
172	DTMA-259	La Posta Seq C7-F32-1-3-1-1-B-B-B	TL08A-1638-257	Physiology
173	DTMA-260	La Posta Seq C7-F12-2-1-1-1-B-B-B	TL07B-6606-260	Physiology
174	DTMA-261	La Posta Seq C7-F180-3-1-1-1-B-B-B	TL07B-6606-261	Physiology
175	DTMA-262	La Posta Seq C7-F86-1-1-1-1-B-B-B	TL07B-6606-262	Physiology
176	DTMA-263	La Posta Seq C7-F96-1-1-1-B-B	TL08A 1638-261	Physiology
177	DTMA-269	DTPWC9-F2-3-2-1-B-B-B	TL08A 1638-267	Physiology
178	DTMA-270	DTPWC9-F32-1-5-1-B-B-B	TL07A 1606-788	Physiology
179	DTMA-271	DTPWC9-F67-2-2-1-B-B-B	TL08A 1638-269	Physiology
180	DTMA-272	DTPWC9-F18-1-3-1-2-B-B-B	TL08B 6622-264	Physiology
181	DTMA-273	DTPWC9-F67-1-2-1-2-B-B-B	TL07B-6606-273	Physiology
182	DTMA-274	DTPWC9-F2-3-1-1-B-B	TL05B-6609-5	Physiology
183	DTMA-275	DTPWC9-F55-1-1-1-3-B-B	TL08A 1638-273	Physiology
184	DTMA-280	DTPYC9-F38-4-3-1-2-B-B-B	TL07B-6606-280	Physiology
185	DTMA-281	DTPYC9-F86-1-1-1-1-B-B-B	TL07B-6606-281	Physiology
186	DTMA-284	La Posta Seq C7-F153-1-2-1-1-B-B-B	TL08B 6622-274	Physiology
187	DTMA-286	La Posta Seq C7-F12-2-3-1-1-B-B-B	TL05B-6614-13	Physiology
188	DTMA-287	La Posta Seq C7-F102-1-3-1-2-B-B-B	TL08B-6607-280	Physiology
189	DTMA-288	La Posta Seq C7-F86-3-1-1-B-B-B	TL08B-6622-277	Physiology
190	DTMA-291	La Posta Seq C7-F97-3-1-1-2-B-B-B	TL07B-6606-291	Physiology
191	DTMA-292	La Posta Seq C7-F153-1-1-1-1-B-B-B	TL07B-6606-292	Physiology
192	DTMA-294	La Posta Seq C7-F10-3-3-1-1-B-B-B	TL07B-6606-294	Physiology
193	DTMA-295	La Posta Seq C7-F103-2-1-1-1-B-B-B	TL07B-6606-295	Physiology
194	DTMA-296	La Posta Seq C7-F31-2-1-1-2-B-B-B	TL07B-6606-296	Physiology
195	DTMA-297	La Posta Seq C7-F33-1-4-1-1-B-B-B	TL08A 1638-295	Physiology
196	DTMA-298	La Posta Seq C7-F78-2-1-1-1-B-B	TL07B-6606-298	Physiology
