# Supplementary material for: Genome-Wide Association Study for Root Morphology and Phosphorus Acquisition Efficiency in Diverse Maize Panels
Source: Int J Mol Sci. 2023 Mar 25;24(7):6233. doi: 10.3390/ijms24076233 (PMC10094163; doi:10.3390/ijms24076233)
Supplement: Supplementary file 1 [file ijms-24-06233-s001.zip › TableS2.xlsx]

## Sheet: Table S2
Table S2. Significant SNPs identified through MLM analysis based on a -log (P-value) ≥ 5 for the traits root length (RL), root surface area (AS), root diameter (RD),
total dry weight (TDW) and total P content (PCont) under low and high P concentration and candidate genes realated with GO terms
Trait	P level	SNP	Chr (Bin)	Position (BP)	MLM P-value	Candidate gene	Gene name	GO term
PCont	low	S1_6148650	1.01	6148650	7.62e-06	GRMZM2G448701	Uncharacterized protein	GO:0008150
TDW	low	S1_15773954	1.02	15773954	1.71e-06	GRMZM2G119852	Adenylosuccinate synthetase, chloroplastic	GO:0000166;GO:0046872;GO:0000287;GO:0005737;GO:0009507;GO:0009570;GO:0046686;GO:0048046;GO:0009536;GO:0016874;GO:0005525;GO:0004019;GO:0006164;GO:0006167;GO:0044208
RD	high	S1_31772558	1.03	31772558	2.14e-06	GRMZM2G465595	Uncharacterized protein	GO:0046872;GO:0003676
TDW	low	S1_40731267	1.03	40731267	2.2e-06	GRMZM2G160906	Uncharacterized protein	GO:0005634;GO:0005886;GO:0005829;GO:0005543;GO:0005545;GO:0030118;GO:0030276;GO:0048268
RD	high	S1_41285348	1.03	41285348	5e-06	-
PCont	low	S1_56971583	1.04	56971583	1.93e-06	GRMZM2G353147	Uncharacterized protein	GO:0015969
PCont	high	S1_76622192	1.04	76622192	3.6e-06	GRMZM2G074138	Sigma factor sigB regulation protein rsbQ	GO:0080167
PCont	low	S1_80962161	1.04	80962161	8.13e-06	GRMZM2G434514	Protein coding
PCont	low	S1_115224482	1.05	115224482	1.69e-06	-
TDW	high	S1_170588855	1.05	170588855	5.17e-06	-
RD	high	S1_172894535	1.05	172894535	7.41e-06	GRMZM2G087608	Uncharacterized protein	GO:0005515
RD	low	S1_172894535	1.05	172894535	8.66e-06	GRMZM2G087608	Uncharacterized protein	GO:0005515
TDW	high	S1_178349195	1.06	178349195	4.91e-06	GRMZM2G027331	Uncharacterized protein	GO:0009507;GO:0009570;GO:0015979;GO:0008150
TDW	high	S1_230997884	1.08	230997884	8.48e-06	-
TDW	high	S1_232583087	1.08	232583087	2.6e-06	GRMZM2G380280	Protein coding
TDW	high	S1_235969517	1.08	235969517	5.21e-06	GRMZM2G067315	Protein coding
RL	low	S1_240825031	1.08	240825031	8.55e-06	GRMZM2G162505	Uncharacterized protein	GO:0008152;GO:0016787;GO:0016798;GO:0003824;GO:0004553;GO:0005975
TDW	high	S1_252691248	1.09	252691248	5.41e-06	GRMZM5G872578	Uncharacterized protein	GO:0005515
SA	low	S1_276392030	1.1	276392030	6.84e-06	GRMZM2G017186	Exhydrolase II	GO:0004553;GO:0005975;GO:0008152;GO:0016787;GO:0016798
TDW	high	S1_282810584	1.1	282810584	5.84e-06	GRMZM2G367092	Uncharacterized protein	GO:0009535;GO:0009579;GO:0008150;GO:0009507
RD	high	S2_11572143	2.02	11572143	5.78e-06	-
TDW	high	S2_28175402	2.03	28175402	8.74e-06	GRMZM2G008792	Cytokinin dehydrogenase 12	GO:0055114;GO:0050660;GO:0003824;GO:0019139;GO:0009690;GO:0016491;GO:0008762;GO:0016614
PCont	low	S2_39957021	2.04	39957021	3.69e-06	GRMZM2G155491	Uncharacterized protein	GO:0016020;GO:0016021
RD	high	S2_41873496	2.04	41873496	3.57e-06	GRMZM2G394321	Uncharacterized protein	GO:0005515;GO:0016772;GO:0005524;GO:0004672;GO:0006468
PCont	low	S2_111247539	2.05	111247539	4.56e-06	GRMZM5G820650	Protein coding
PCont	low	S2_119167202	2.05	119167202	2.65e-06	GRMZM2G147491	Uncharacterized protein	GO:0008168;GO:0032259;GO:0046983;GO:0008171
PCont	low	S2_189959930	2.07	189959930	9.16e-06	GRMZM2G353446	Uncharacterized protein	GO:0005515
TDW	low	S2_192778631	2.07	192778631	1.63e-06	GRMZM2G125688	Protein coding
TDW	low	S2_195706997	2.07	195706997	8.29e-06	GRMZM2G034113	Uncharacterized protein	GO:0003677;GO:0003700;GO:0005634;GO:0006355;GO:0043565;GO:0006351;GO:0000976
TDW	low	S2_196944270	2.07	196944270	4.52e-06	GRMZM2G050305	MYB transcription factor	GO:0003677;GO:0003682;GO:0009753;GO:0010224;GO:0009751
TDW	low	S3_4355590	3.02	4355590	2.59e-06	GRMZM2G045259	Uncharacterized protein	GO:0016772;GO:0005524;GO:0004674;GO:0004672;GO:0006468
SA	high	S3_10691784	3.03	10691784	6.14e-06	GRMZM2G479038	Uncharacterized protein	GO:0008152;GO:0016740;GO:0016757;GO:0016758
PCont	low	S3_28335702	3.04	28335702	6.64e-06	GRMZM2G076104	Protein coding
PCont	low	S3_43224175	3.04	43224175	2.75e-06	GRMZM2G029219	Carbohydrate transporter	GO:0080167;GO:0016021;GO:0055085;GO:0010043;GO:0009624;GO:0009705;GO:0055069
PCont	low	S3_64821342	3.04	64821342	8.09e-06	GRMZM2G052616	Uncharacterized protein	GO:0003700;GO:0006355;GO:0043565;GO:0008270
PCont	low	S3_227174958	3.09	227174958	2.37e-06	GRMZM2G064091	Uncharacterized protein	GO:0005215;GO:0006810;GO:0016020;GO:0006857
RD	high	S4_3751192	4.01	3751192	3.63e-07	GRMZM2G037472	Uncharacterized protein	GO:0000166;GO:0005524;GO:0003777;GO:0005874;GO:0005875;GO:0007018;GO:0005871;GO:0008017;GO:0006612;GO:0009963;GO:0010363
TDW	low	S4_5411265	4.02	5411265	2.77e-06	GRMZM2G154414	Uncharacterized protein	GO:0005634;GO:0004861;GO:0007050
TDW	low	S4_20434308	4.03	20434308	7.16e-06	AC211652.4_FG002	Uncharacterized protein	GO:0005515
PCont	high	S4_40671471	4.05	40671471	3.12e-06	-
SA	low	S4_133781044	4.05	133781044	4.84e-06	-
PCont	low	S4_196644687	4.08	196644687	6.47e-06	GRMZM2G013949	Proline rich family protein
PCont	high	S4_218605279	4.09	218605279	8.13e-06	GRMZM2G075925	Uncharacterized protein	GO:0046872;GO:0005576;GO:0048046;GO:0030145;GO:0045735
PCont	low	S4_238066072	4.1	238066072	2.39e-06	GRMZM2G165917	Eukaryotic translation initiation factor 5	GO:0000166;GO:0006412;GO:0005525;GO:0003743;GO:0006413;GO:0016070;GO:0005515;GO:0005488
PCont	high	S5_4322473	5.01	4322473	8.48e-06	GRMZM2G099491	Protein coding
SA	high	S5_4923889	5.01	4923889	8.61e-06	-
PCont	high	S5_43688862	5.03	43688862	5.97e-06	-
PCont	high	S5_50120755	5.03	50120755	3.13e-06	GRMZM2G113655	Glycosyltransferase	GO:0016740;GO:0005794;GO:0016020;GO:0010417;GO:0048367;GO:0010051;GO:0015018;GO:0010154;GO:0042285
SA	low	S5_54443921	5.03	54443921	1.52e-06	GRMZM2G098918	Protein coding
RL	low	S5_54443921	5.03	54443921	9.47e-06	GRMZM2G098918	Protein coding
PCont	low	S5_140019490	5.04	140019490	5.55e-06	GRMZM2G039443	Protein coding
PCont	high	S5_155069954	5.04	155069954	6.43e-06	GRMZM2G028366	Uncharacterized protein	GO:0008270;GO:0005524;GO:0003676
PCont	high	S5_191952121	5.05	191952121	4.99e-06	-
TDW	high	S6_8145439	6	8145439	4.56e-06	GRMZM2G136700	Protein coding
TDW	low	S6_8148883	6	8148883	2.76e-06	GRMZM2G136700	Protein coding
TDW	low	S6_34607369	6.01	34607369	4.26e-07	-
TDW	low	S6_107794905	6.04	107794905	2.59e-06	GRMZM5G865579	Uncharacterized protein	GO:0006886;GO:0008565;GO:0005643;GO:0008536;GO:0005488
PCont	high	S6_163124566	6.07	163124566	4.01e-06	GRMZM2G113216	Uncharacterized protein	GO:0055114;GO:0016972;GO:0045454
RD	high	S7_9713509	7.01	9713509	5.73e-06	GRMZM2G125969	Heat shock factor protein HSF30	GO:0005634;GO:0003700;GO:0009408;GO:0006355;GO:0043565;GO:0003677;GO:0006950
RD	high	S7_106733193	7.02	106733193	8.66e-06	-
PCont	low	S7_154104590	7.03	154104590	9.01e-06	GRMZM2G382413	TBC domain containing protein	GO:0005622;GO:0005097;GO:0032313;GO:0032851
PCont	low	S7_157419168	7.04	157419168	8.94e-06	GRMZM5G872502	Protein coding
PCont	low	S8_7675185	8.01	7675185	8.07e-06	GRMZM2G150266	Protein coding
PCont	low	S8_12278160	8.02	12278160	4.77e-06	-
RL	high	S8_14750719	8.02	14750719	9.27e-06	GRMZM2G110063	Inner membrane protein ALBINO3	GO:0016020;GO:0016021;GO:0009507;GO:0009535;GO:0010027;GO:0015450;GO:0045038;GO:0051205;GO:0090342
PCont	high	S8_21326857	8.03	21326857	4.56e-07	-
RD	high	S8_27317868	8.03	27317868	2.08e-06	GRMZM2G416622	Protein coding
RL	low	S8_82016073	8.03	82016073	2.96e-06	GRMZM2G389070	Protein coding
RL	low	S8_88320408	8.03	88320408	2.96e-06	GRMZM2G062974	Basic endochitinase A	GO:0016998;GO:0004568;GO:0006032;GO:0008061;GO:0005773;GO:0005886;GO:0050832;GO:0005975;GO:0046686;GO:0009871;GO:0008843
RL	low	S8_88600375	8.03	88600375	4.97e-07	GRMZM2G044531	AGC protein kinase family protein	GO:0000166;GO:0005524;GO:0004672;GO:0004674;GO:0006468;GO:0016301;GO:0016310;GO:0016772;GO:0016740
RD	high	S8_117142948	8.04	117142948	3.79e-06	GRMZM2G163658	Uncharacterized protein	GO:0000166;GO:0003677;GO:0005524;GO:0017111;GO:0006260;GO:0009555;GO:0007140;GO:0007143;GO:0000724;GO:0006261
TDW	low	S8_157208311	8.06	157208311	1.44e-06	GRMZM2G040309	Uncharacterized protein	GO:0016020;GO:0016021;GO:0055085
SA	high	S8_166837012	8.07	166837012	1.23e-06	GRMZM2G478396	Homeobox DNA binding domain superfamily protein	GO:0003677;GO:0003700;GO:0005634;GO:0006355;GO:0043565
PCont	low	S9_103408506	9.04	103408506	8.19e-06	GRMZM2G009633	Protein coding
PCont	low	S9_110387804	9.04	110387804	3.53e-06	-
TDW	low	S9_137746077	9.06	137746077	3.73e-07	GRMZM2G378852	MAPKKK family protein kinase	GO:0000166;GO:0005524;GO:0004672;GO:0004674;GO:0006468;GO:0016301;GO:0016310;GO:0016772
PCont	low	S9_137989617	9.06	137989617	2.77e-06	-
PCont	high	S9_143192439	9.06	143192439	7.79e-07	GRMZM2G104618	Protein coding
TDW	high	S9_152243081	9.07	152243081	3.85e-06	GRMZM2G059937	Outer membrane protein porin	GO:0016020;GO:0005886;GO:0009617;GO:0055085;GO:0005739;GO:0005741
PCont	low	S9_152244623	9.07	152244623	8.29e-06	GRMZM2G059937	Outer membrane protein porin	GO:0016020;GO:0005886;GO:0009617;GO:0055085;GO:0005739;GO:0005741
PCont	low	S9_153802937	9.07	153802937	9.49e-06	GRMZM2G172053	Protein coding
RD	low	S10_3182024	10.01	3182024	6.08e-06	-
TDW	high	S10_77284783	10.03	77284783	3.86e-07	GRMZM2G110145	Cellulose synthase like family protein	GO:0016740;GO:0016757;GO:0016020;GO:0016021;GO:0016760;GO:0030244
PCont	high	S10_98090991	10.04	98090991	5.3e-06	-
SA	high	S10_126164155	10.04	126164155	4.93e-06	GRMZM2G359735	Uncharacterized protein	GO:0008152;GO:0003824;GO:0051536;GO:0008283;GO:0009294;GO:0035265;GO:0008080
PCont	high	S10_132534579	10.05	132534579	4.12e-06	GRMZM2G040803	RING zinc finger domain superfamily protein	GO:0046872;GO:0008270;GO:0005515
TDW	low	S10_132642803	10.05	132642803	6.27e-06	GRMZM2G468855	Uncharacterized protein	GO:0000166;GO:0016491;GO:0055114;GO:0008152
